# Supplementary material for: Glutamic Acid and Poly-γ-glutamic Acid Enhanced the Heat Resistance of Chinese Cabbage (Brassica rapa L. ssp. pekinensis) by Improving Carotenoid Biosynthesis, Photosynthesis, and ROS Signaling
Source: Int J Mol Sci. 2022 Oct 1;23(19):11671. doi: 10.3390/ijms231911671 (PMC9570168; doi:10.3390/ijms231911671)
Supplement: Supplementary file 1 [file ijms-23-11671-s001.zip]

Archive with 2 entries (2 files):
- Supplemental Tables S1 and S2.pdf
- Supplemental Tables S3 and S4.xlsx
