# Supplementary material for: Glutamic Acid and Poly-γ-glutamic Acid Enhanced the Heat Resistance of Chinese Cabbage (Brassica rapa L. ssp. pekinensis) by Improving Carotenoid Biosynthesis, Photosynthesis, and ROS Signaling
Source: Int J Mol Sci. 2022 Oct 1;23(19):11671. doi: 10.3390/ijms231911671 (PMC9570168; doi:10.3390/ijms231911671)
Supplement: Supplementary file 1 [file ijms-23-11671-s001.zip › Supplemental Tables S3 and S4.xlsx]

## Sheet: Table S3
Table S3. All DEGs identified in Glu relative to Ctrl. (highlighted with yellow for DEGs expressed in both Glu and PGA)												Table S3. All DEGs identified in γ-PGA relative to Ctrl.
#Pathway	ko_ID	DEgene	gene	DEgene_all	gene_all							#Pathway	ko_ID	DEgene	gene	DEgene_all	gene_all
Purine metabolism	ko00230	4	261	55	14974	BraA01g007870.3.1C;BraA02g038680.3.1C;BraA03g062520.3.1C;BraA08g018860.3.1C	K01513+K10808+K00860+K01513					Endocytosis	ko04144	2	470	96	14974	BraA01g039690.3.1C;BraA03g035790.3.1C	K03283+K03283
Ubiquitin mediated proteolysis	ko04120	3	415	55	14974	BraA03g018820.3.1C;BraA07g043590.3.1C;BraAnng000900.3.1C	K02927+K10140+K02927					Plant-pathogen interaction	ko04626	9	1203	96	14974	BraA01g038320.3.1C;BraA02g014980.3.1C;BraA02g034280.3.1C;BraA03g014590.3.1C;BraA03g023590.3.1C;BraA07g033000.3.1C;BraA09g050420.3.1C;BraA09g065540.3.1C;BraA09g067010.3.1C	K13436+K13434+K16225+K13434+K18835+K13448+K13436+K13466+K13449
Starch and sucrose metabolism	ko00500	3	561	55	14974	BraA01g007870.3.1C;BraA08g018860.3.1C;BraA08g026680.3.1C	K01513+K01513+K16055					Ribosome	ko03010	6	691	96	14974	BraA04g000480.3.1C;BraA06g036740.3.1C;BraA08g032990.3.1C;BraAnng000900.3.1C;BraAnng001460.3.1C;BraAnng001470.3.1C	K02986+K02932+K02889+K02927+K02954+K02982
Pentose phosphate pathway	ko00030	1	123	55	14974	BraA06g032840.3.1C	K01057					Circadian rhythm - plant	ko04712	3	215	96	14974	BraA02g012710.3.1C;BraA05g015230.3.1C;BraA10g002850.3.1C	K12130+K12133+K12119
Glycine, serine and threonine metabolism	ko00260	1	163	55	14974	BraA03g059780.3.1C	K00058					Protein processing in endoplasmic reticulum	ko04141	3	620	96	14974	BraA01g038450.3.1C;BraA01g039690.3.1C;BraA03g035790.3.1C	K09523+K03283+K03283
2-Oxocarboxylic acid metabolism	ko01210	5	183	55	14974	BraA02g005430.3.1C;BraA02g044250.3.1C;BraA03g039430.3.1C;BraA03g044200.3.1C;BraA05g028350.3.1C	K21360+K15741+K21346+K15741+K21346					Glutathione metabolism	ko00480	3	208	96	14974	BraA02g038680.3.1C;BraA06g039050.3.1C;BraA09g005730.3.1C	K10808+K10808+K22596
Valine, leucine and isoleucine biosynthesis	ko00290	1	48	55	14974	BraA02g005430.3.1C	K21360					Nitrogen metabolism	ko00910	2	88	96	14974	BraA03g014460.3.1C;BraA07g041760.3.1C	K00264+K10534
RNA degradation	ko03018	1	407	55	14974	BraA08g033820.3.1C	K12605					alpha-Linolenic acid metabolism	ko00592	2	120	96	14974	BraA02g016330.3.1C;BraA06g043720.3.1C	K00454+K00232
RNA polymerase	ko03020	1	111	55	14974	BraAnng003060.3.1C	K03043					Cyanoamino acid metabolism	ko00460	1	195	96	14974	BraA04g018240.3.1C	K20802
Photosynthesis	ko00195	1	150	55	14974	BraAnng002170.3.1C	K02109					Other glycan degradation	ko00511	1	143	96	14974	BraA02g032100.3.1C	K12309
Base excision repair	ko03410	1	97	55	14974	BraA09g064370.3.1C	K04802					Tryptophan metabolism	ko00380	3	195	96	14974	BraA01g004000.3.1C;Brassica_rapa_newGene_2808;Brassica_rapa_newGene_3253	K00128+K01237+K01237
Linoleic acid metabolism	ko00591	1	26	55	14974	BraA02g016330.3.1C	K00454					Nucleotide excision repair	ko03420	3	301	96	14974	BraA02g043920.3.1C;BraA03g003290.3.1C;BraA09g064370.3.1C	K07466+K07466+K04802
Amino sugar and nucleotide sugar metabolism	ko00520	1	406	55	14974	BraA03g035760.3.1C	K20547					Ubiquitin mediated proteolysis	ko04120	1	415	96	14974	BraAnng000900.3.1C	K02927
Lysine degradation	ko00310	1	104	55	14974	BraA08g018300.3.1C	K11423					Mismatch repair	ko03430	3	258	96	14974	BraA02g043920.3.1C;BraA03g003290.3.1C;BraA09g064370.3.1C	K07466+K07466+K04802
Biosynthesis of amino acids	ko01230	1	575	55	14974	BraA03g059780.3.1C	K00058					Linoleic acid metabolism	ko00591	1	26	96	14974	BraA02g016330.3.1C	K00454
Plant-pathogen interaction	ko04626	2	1203	55	14974	BraA03g014590.3.1C;BraA03g023590.3.1C	K13434+K18835					Oxidative phosphorylation	ko00190	4	343	96	14974	BraA04g000510.3.1C;BraAnng000990.3.1C;BraAnng001330.3.1C;BraAnng001450.3.1C	K03935+K03883+K02128+K00412
alpha-Linolenic acid metabolism	ko00592	1	120	55	14974	BraA02g016330.3.1C	K00454					Propanoate metabolism	ko00640	1	92	96	14974	BraA06g043720.3.1C	K00232
Nucleotide excision repair	ko03420	4	301	55	14974	BraA02g043920.3.1C;BraA03g003290.3.1C;BraA07g043590.3.1C;BraA09g064370.3.1C	K07466+K07466+K10140+K04802					Purine metabolism	ko00230	2	261	96	14974	BraA02g038680.3.1C;BraA06g039050.3.1C	K10808+K10808
DNA replication	ko03030	11	292	55	14974	BraA02g033700.3.1C;BraA02g043920.3.1C;BraA03g003290.3.1C;BraA03g042570.3.1C;BraA03g043620.3.1C;BraA06g043190.3.1C;BraA06g044160.3.1C;BraA07g017290.3.1C;BraA09g002250.3.1C;BraA09g064370.3.1C;BraA10g007700.3.1C	K02541+K07466+K07466+K02209+K02212+K02541+K02542+K02320+K02210+K04802+K02540					Pyrimidine metabolism	ko00240	3	151	96	14974	BraA02g038680.3.1C;BraA06g020520.3.1C;BraA06g039050.3.1C	K10808+K01520+K10808
Pyrimidine metabolism	ko00240	3	151	55	14974	BraA01g007870.3.1C;BraA02g038680.3.1C;BraA08g018860.3.1C	K01513+K10808+K01513					Folate biosynthesis	ko00790	1	55	96	14974	BraA07g042520.3.1C	K01307
Nicotinate and nicotinamide metabolism	ko00760	2	52	55	14974	BraA01g007870.3.1C;BraA08g018860.3.1C	K01513+K01513					Amino sugar and nucleotide sugar metabolism	ko00520	1	406	96	14974	BraA03g035760.3.1C	K20547
MAPK signaling pathway - plant	ko04016	3	740	55	14974	BraA02g043450.3.1C;BraA03g030100.3.1C;BraA03g035760.3.1C	K20728+K14496+K20547					Aminoacyl-tRNA biosynthesis	ko00970	2	297	96	14974	BraA09g062200.3.1C;Brassica_rapa_newGene_4990	K01875+K22503
Plant hormone signal transduction	ko04075	3	1066	55	14974	BraA03g030100.3.1C;BraA05g009100.3.1C;BraA06g004340.3.1C	K14496+K14432+K14487					Sesquiterpenoid and triterpenoid biosynthesis	ko00909	1	51	96	14974	BraA06g032590.3.1C	K00511
Inositol phosphate metabolism	ko00562	1	211	55	14974	BraA01g000700.3.1C	K01858					Cysteine and methionine metabolism	ko00270	6	255	96	14974	BraA01g014280.3.1C;BraA01g036130.3.1C;BraA04g017880.3.1C;BraA06g008110.3.1C;BraA09g014420.3.1C;BraA09g055460.3.1C	K21623+K00789+K00558+K00558+K01761+K00558
mRNA surveillance pathway	ko03015	1	306	55	14974	BraA01g002150.3.1C	K14399					Galactose metabolism	ko00052	1	276	96	14974	BraA02g032100.3.1C	K12309
Glucosinolate biosynthesis	ko00966	7	69	55	14974	BraA02g005430.3.1C;BraA02g044250.3.1C;BraA03g039430.3.1C;BraA03g044200.3.1C;BraA05g028350.3.1C;BraA06g014390.3.1C;BraA07g038970.3.1C	K21360+K15741+K21346+K15741+K21346+K22321+K22321					Carbon fixation in photosynthetic organisms	ko00710	2	154	96	14974	BraA05g003040.3.1C;BraAnng000490.3.1C	K01595+K01601
Glutathione metabolism	ko00480	4	208	55	14974	BraA02g038680.3.1C;BraA03g016400.3.1C;BraA07g027530.3.1C;BraA09g058780.3.1C	K10808+K00799+K00799+K00799					Homologous recombination	ko03440	5	328	96	14974	BraA02g043920.3.1C;BraA03g003290.3.1C;BraA04g013230.3.1C;BraA09g066020.3.1C;Brassica_rapa_newGene_2560	K07466+K07466+K12173+K10683+K12173
Ribosome	ko03010	2	691	55	14974	BraA03g018820.3.1C;BraAnng000900.3.1C	K02927+K02927					Sphingolipid metabolism	ko00600	2	154	96	14974	BraA02g032100.3.1C;BraA10g021070.3.1C	K12309+K04708
Carotenoid biosynthesis	ko00906	1	87	55	14974	BraA09g021450.3.1C	K15747					Flavonoid biosynthesis	ko00941	1	119	96	14974	BraA01g021320.3.1C	K13065
Sulfur metabolism	ko00920	2	83	55	14974	BraA03g062520.3.1C;BraA08g010080.3.1C	K00860+K17285					Glycosphingolipid biosynthesis - ganglio series	ko00604	1	80	96	14974	BraA02g032100.3.1C	K12309
Homologous recombination	ko03440	4	328	55	14974	BraA02g043920.3.1C;BraA03g003290.3.1C;BraA09g066020.3.1C;Brassica_rapa_newGene_2560	K07466+K07466+K10683+K12173					Starch and sucrose metabolism	ko00500	3	561	96	14974	BraA01g037950.3.1C;BraA08g026680.3.1C;BraA10g030330.3.1C	K19891+K16055+K19891
Ubiquinone and other terpenoid-quinone biosynthesis	ko00130	1	119	55	14974	BraA03g052170.3.1C	K06125					Phosphonate and phosphinate metabolism	ko00440	1	21	96	14974	BraA06g009800.3.1C	K00993
Mismatch repair	ko03430	3	258	55	14974	BraA02g043920.3.1C;BraA03g003290.3.1C;BraA09g064370.3.1C	K07466+K07466+K04802					RNA degradation	ko03018	1	407	96	14974	BraA06g022210.3.1C	K12581
Oxidative phosphorylation	ko00190	1	343	55	14974	BraAnng002170.3.1C	K02109					beta-Alanine metabolism	ko00410	2	123	96	14974	BraA01g004000.3.1C;BraA06g043720.3.1C	K00128+K00232
Circadian rhythm - plant	ko04712	1	215	55	14974	BraA05g015230.3.1C	K12133					Pentose and glucuronate interconversions	ko00040	3	486	96	14974	BraA01g040880.3.1C;BraA05g039470.3.1C;BraA08g020590.3.1C	K01051+K01728+K01728
Glycerolipid metabolism	ko00561	1	255	55	14974	BraA06g001020.3.1C	K00679					Peroxisome	ko04146	2	229	96	14974	BraA06g043720.3.1C;BraA09g013120.3.1C	K00232+K04565
Cysteine and methionine metabolism	ko00270	4	255	55	14974	BraA01g014280.3.1C;BraA03g059780.3.1C;BraA06g008110.3.1C;BraA09g055460.3.1C	K21623+K00058+K00558+K00558					Spliceosome	ko03040	2	543	96	14974	BraA01g039690.3.1C;BraA03g035790.3.1C	K03283+K03283
Carbon metabolism	ko01200	2	596	55	14974	BraA03g059780.3.1C;BraA06g032840.3.1C	K00058+K01057					Tropane, piperidine and pyridine alkaloid biosynthesis	ko00960	1	119	96	14974	BraA09g019650.3.1C	K08081
Pantothenate and CoA biosynthesis	ko00770	2	102	55	14974	BraA01g007870.3.1C;BraA08g018860.3.1C	K01513+K01513					Limonene and pinene degradation	ko00903	1	19	96	14974	BraA01g004000.3.1C	K00128
Riboflavin metabolism	ko00740	2	57	55	14974	BraA01g007870.3.1C;BraA08g018860.3.1C	K01513+K01513					Base excision repair	ko03410	1	97	96	14974	BraA09g064370.3.1C	K04802
			11738									Alanine, aspartate and glutamate metabolism	ko00250	1	113	96	14974	BraA03g014460.3.1C	K00264
												Carbon metabolism	ko01200	4	596	96	14974	BraA05g003040.3.1C;BraA06g043720.3.1C;BraA07g035880.3.1C;BraAnng000490.3.1C	K01595+K00232+K00161+K01601
												Arginine and proline metabolism	ko00330	1	200	96	14974	BraA01g004000.3.1C	K00128
												Steroid biosynthesis	ko00100	1	77	96	14974	BraA06g032590.3.1C	K00511
												Pantothenate and CoA biosynthesis	ko00770	1	102	96	14974	BraA01g004000.3.1C	K00128
												Stilbenoid, diarylheptanoid and gingerol biosynthesis	ko00945	1	49	96	14974	BraA01g021320.3.1C	K13065
												MAPK signaling pathway - plant	ko04016	6	740	96	14974	BraA02g043450.3.1C;BraA03g016930.3.1C;BraA03g030100.3.1C;BraA03g035760.3.1C;BraA09g067010.3.1C;Brassica_rapa_newGene_1357	K20728+K14510+K14496+K20547+K13449+K20606
												Ascorbate and aldarate metabolism	ko00053	1	220	96	14974	BraA01g004000.3.1C	K00128
												Glycerolipid metabolism	ko00561	3	255	96	14974	BraA01g004000.3.1C;BraA06g041930.3.1C;BraA07g038490.3.1C	K00128+K18693+K01054
												Photosynthesis	ko00195	1	150	96	14974	BraA08g035650.3.1C	K08902
												Phenylpropanoid biosynthesis	ko00940	2	543	96	14974	BraA01g021320.3.1C;Brassica_rapa_newGene_1863	K13065+K00430
												Glycolysis / Gluconeogenesis	ko00010	2	304	96	14974	BraA01g004000.3.1C;BraA07g035880.3.1C	K00128+K00161
												Pyruvate metabolism	ko00620	3	198	96	14974	BraA01g004000.3.1C;BraA05g003040.3.1C;BraA07g035880.3.1C	K00128+K01595+K00161
												Histidine metabolism	ko00340	2	66	96	14974	BraA01g004000.3.1C;BraA06g036330.3.1C	K00128+K14152
												Valine, leucine and isoleucine degradation	ko00280	1	124	96	14974	BraA01g004000.3.1C	K00128
												Selenocompound metabolism	ko00450	1	56	96	14974	BraA09g014420.3.1C	K01761
												Cutin, suberine and wax biosynthesis	ko00073	1	118	96	14974	BraA10g032890.3.1C	K15400
												Ether lipid metabolism	ko00565	1	67	96	14974	BraA06g009800.3.1C	K00993
												Ubiquinone and other terpenoid-quinone biosynthesis	ko00130	1	119	96	14974	BraA07g035300.3.1C	K06127
												Glycerophospholipid metabolism	ko00564	2	272	96	14974	BraA06g009800.3.1C;BraA06g041930.3.1C	K00993+K18693
												DNA replication	ko03030	11	292	96	14974	BraA02g033700.3.1C;BraA02g043920.3.1C;BraA03g003290.3.1C;BraA03g042570.3.1C;BraA03g043620.3.1C;BraA06g043190.3.1C;BraA06g044160.3.1C;BraA07g017290.3.1C;BraA09g002250.3.1C;BraA09g064370.3.1C;BraA10g007700.3.1C	K02541+K07466+K07466+K02209+K02212+K02541+K02542+K02320+K02210+K04802+K02540
												Plant hormone signal transduction	ko04075	4	1066	96	14974	BraA03g016930.3.1C;BraA03g030100.3.1C;BraA03g037450.3.1C;BraA09g067010.3.1C	K14510+K14496+K14484+K13449
												Glyoxylate and dicarboxylate metabolism	ko00630	1	211	96	14974	BraAnng000490.3.1C	K01601
												Biosynthesis of amino acids	ko01230	3	575	96	14974	BraA01g036130.3.1C;BraA03g014460.3.1C;BraA06g036330.3.1C	K00789+K00264+K14152
												Glycosaminoglycan degradation	ko00531	1	89	96	14974	BraA02g032100.3.1C	K12309
												Biosynthesis of unsaturated fatty acids	ko01040	1	45	96	14974	BraA06g043720.3.1C	K00232
												Fatty acid degradation	ko00071	2	109	96	14974	BraA01g004000.3.1C;BraA06g043720.3.1C	K00128+K00232
												Fatty acid metabolism	ko01212	1	154	96	14974	BraA06g043720.3.1C	K00232
												Citrate cycle (TCA cycle)	ko00020	1	130	96	14974	BraA07g035880.3.1C	K00161
												Ribosome biogenesis in eukaryotes	ko03008	1	246	96	14974	BraA02g042450.3.1C	K14558
												Lysine degradation	ko00310	2	104	96	14974	BraA01g004000.3.1C;BraA08g018300.3.1C	K00128+K11423
												Carotenoid biosynthesis	ko00906	4	87	96	14974	BraA01g038240.3.1C;BraA04g021900.3.1C;BraA05g033460.3.1C;BraA09g021450.3.1C	K09840+K09843+K09840+K15747
															18252

## Sheet: Table S4
Table S4. Primer sequences used for qRT-PCR amplification of BrActin and specific genes.
Gene ID	Forward primer	Reverse primer	Description
BraA02g005430.3.1C	TTGGATTTGGTCGGAGTGC	TTTCTCATTGTTGTCCCATTTGTA	MAMD, IMDH3	3-isopropylmalate/methylthioalkylmalate dehydrogenase
BraA02g044250.3.1C	TGGTTTTCCCGTGTCATCAG	CTCTTTCTTTGCTTCGTGCG	MAM1-1, IMS3	methylthioalkylmalate synthase 1 [EC:2.3.3.17]
BraA03g039430.3.1C	AAGGGTTGAAGGCTTACAGGAC	TACAAAGTCTGTGGGCTCCTGA	BCAT4-1	methionine transaminase [EC:2.6.1.88]
BraA03g044200.3.1C	CCTGCGTCATCAGAGGAAGAG	ACATAACCTGTTTCTTCATCCACC	MAM1-2, IMS3	methylthioalkylmalate synthase 1 [EC:2.3.3.17]
BraA05g028350.3.1C	TTTGTATGCCTTATCCCACGG	GAGCCAAGTATAGGACCACTACCA	BCAT4-2	methionine transaminase [EC:2.6.1.88]
BraA06g014390.3.1C	TCCTCAAACGCAACCCTCA	GTCCACGCTCGGGAAGAAC	ST5B_C, SOT18_17	aliphatic desulfoglucosinolate sulfotransferase [EC:2.8.2.38]
BraA07g038970.3.1C	AGGGGAGAAAGAGAGGGAAGAT	CGACCAATCTCCAACCTTACCT	ST5B_C, SOT18_17	aliphatic desulfoglucosinolate sulfotransferase [EC:2.8.2.38]
BraA03g035760.3.1C	CACCCGATGGAGCAAATACA	AGCATCATTGGTCCTCGTCC	CHIB	basic endochitinase B [EC:3.2.1.14]
BraA09g064370.3.1C	GAAACGACGACATCATCACCAT	TATCCCCAAATGCTCACTGTCT	PCNA	proliferating cell nuclear antigen -
BraA02g016330.3.1C	TAACTGCTGAAGAAGGGCTGC	CCTCCTCCATAACCGTCCG	LOX2S	lipoxygenase [EC:1.13.11.12]
BraA10g007700.3.1C	TTTTTCCGATGAAGAAGCAGAG	AATCATCCAATCCAACAGACTCA	MCM2	DNA replication licensing factor MCM2 [EC:3.6.4.12]
BraA03g003290.3.1C	GTGAAGAAATGTTTATCCCCGA	GCTTTGGACAACACCGATAACA	MCM7, CDC47	DNA replication licensing factor MCM7 [EC:3.6.4.12]
BraA09g002250.3.1C	ATGACGGGGCTGATAATGCT	TTCACCTCCCTGATGGTAGATG	RFA1, RPA1, rpa	replication factor A1
BraA01g038240.3.1C	GGAGATGGCTCGGTGGTAAT	AGAGCAGGAGGAGTGTGAAGC	NCED	9-cis-epoxycarotenoid dioxygenase [EC:1.13.11.51]
BrActin	CCCTAAGGCTAACAGGGAGAA	AGCTCCGATGGTGATGACTT	Actin
